# Supplementary material for: Altered Expression of TSPAN32 during B Cell Activation and Systemic Lupus Erythematosus
Source: Genes (Basel). 2021 Jun 18;12(6):931. doi: 10.3390/genes12060931 (PMC8234828; doi:10.3390/genes12060931)
Supplement: Supplementary file 1 [file genes-12-00931-s001.zip]

Archive with 5 entries (5 files):
- suppl fig legend.pdf
- Suppl Figure 1.tif
- Suppl table 2 Positive correlated.xlsx
- Suppl. Figure 2.png
- Suppl. Table 1  Negative correlated.xlsx
