# Supplementary material for: Altered Expression of TSPAN32 during B Cell Activation and Systemic Lupus Erythematosus
Source: Genes (Basel). 2021 Jun 18;12(6):931. doi: 10.3390/genes12060931 (PMC8234828; doi:10.3390/genes12060931)
Supplement: Supplementary file 1 [file genes-12-00931-s001.zip › Suppl table 2 Positive correlated.xlsx]

## Sheet: Enrichment
Suppl. Table 1. Enrichment of pathways and biological processes among the genes positively correlated to TSPAN32 expression
GroupID	Category	Term	Description	LogP	Log(q-value)	Symbols
1_Summary	CORUM	CORUM:614	NRD complex (Nucleosome remodeling and deacetylation complex)	-4.92398	-0.565588	CHD3,HDAC1,MTA1,HDAC5,SIRT7,TNKS,TNRC6A,ABHD17B,ACSS2,PDCD1,PI16,STRN,SIK1,MAN1B1,PIAS1,HNRNPK
1_Member	CORUM	CORUM:614	NRD complex (Nucleosome remodeling and deacetylation complex)	-4.92398	-0.565588	CHD3,HDAC1,MTA1
1_Member	CORUM	CORUM:282	SNF2h-cohesin-NuRD complex	-3.74026	0	CHD3,HDAC1,MTA1
1_Member	CORUM	CORUM:632	Anti-HDAC2 complex	-3.65821	0	CHD3,HDAC1,MTA1
1_Member	GO Biological Processes	GO:0070932	histone H3 deacetylation	-3.50892	0	HDAC1,HDAC5,SIRT7
1_Member	Reactome Gene Sets	R-HSA-6807070	PTEN Regulation	-3.30606	0	CHD3,HDAC1,TNKS,MTA1,HDAC5,TNRC6A
1_Member	Reactome Gene Sets	R-HSA-8943724	Regulation of PTEN gene transcription	-3.03549	0	CHD3,HDAC1,MTA1,HDAC5
1_Member	GO Biological Processes	GO:0035601	protein deacylation	-3.02088	0	HDAC1,MTA1,HDAC5,ABHD17B,SIRT7
1_Member	GO Biological Processes	GO:0098732	macromolecule deacylation	-2.94877	0	HDAC1,MTA1,HDAC5,ABHD17B,SIRT7
1_Member	Canonical Pathways	M101	PID HDAC CLASSI PATHWAY	-2.90719	0	CHD3,HDAC1,HDAC5,SIRT7
1_Member	WikiPathways	WP3996	Ethanol effects on histone modifications	-2.8696	0	HDAC1,HDAC5,ACSS2
1_Member	GO Biological Processes	GO:0016575	histone deacetylation	-2.63924	0	HDAC1,MTA1,HDAC5,SIRT7
1_Member	Reactome Gene Sets	R-HSA-9679191	Potential therapeutics for SARS	-2.57953	0	CHD3,HDAC1,PDCD1,MTA1
1_Member	WikiPathways	WP4320	The effect of progerin on the involved genes in Hutchinson-Gilford Progeria Syndrome	-2.57942	0	CHD3,HDAC1,MTA1
1_Member	GO Biological Processes	GO:0051154	negative regulation of striated muscle cell differentiation	-2.54781	0	HDAC1,HDAC5,PI16
1_Member	Reactome Gene Sets	R-HSA-1257604	PIP3 activates AKT signaling	-2.52225	0	CHD3,HDAC1,STRN,TNKS,MTA1,HDAC5,TNRC6A
1_Member	GO Biological Processes	GO:0010830	regulation of myotube differentiation	-2.40181	0	HDAC1,HDAC5,SIK1
1_Member	Reactome Gene Sets	R-HSA-9679506	SARS-CoV Infections	-2.3998	0	CHD3,HDAC1,PDCD1,MTA1,MAN1B1
1_Member	Reactome Gene Sets	R-HSA-73762	RNA Polymerase I Transcription Initiation	-2.34835	0	CHD3,HDAC1,MTA1
1_Member	GO Biological Processes	GO:0006476	protein deacetylation	-2.33087	0	HDAC1,MTA1,HDAC5,SIRT7
1_Member	GO Biological Processes	GO:0051153	regulation of striated muscle cell differentiation	-2.33087	0	HDAC1,HDAC5,SIK1,PI16
1_Member	GO Biological Processes	GO:0051147	regulation of muscle cell differentiation	-2.23386	0	HDAC1,PIAS1,HDAC5,SIK1,PI16
1_Member	Reactome Gene Sets	R-HSA-9006925	Intracellular signaling by second messengers	-2.18007	0	CHD3,HDAC1,STRN,TNKS,MTA1,HDAC5,TNRC6A
1_Member	Reactome Gene Sets	R-HSA-3108232	SUMO E3 ligases SUMOylate target proteins	-2.01563	0	CHD3,HDAC1,HNRNPK,PIAS1,MTA1
2_Summary	GO Biological Processes	GO:0016482	cytosolic transport	-3.66657	0	SNX1,DOP1B,TMEM87A,KLHL20,WDR91,TBC1D10A,FHIP1B
2_Member	GO Biological Processes	GO:0016482	cytosolic transport	-3.66657	0	SNX1,DOP1B,TMEM87A,KLHL20,WDR91,TBC1D10A,FHIP1B
3_Summary	WikiPathways	WP3640	Imatinib and Chronic Myeloid Leukemia	-3.37591	0	BCR,FLT1,ABCB1,WDR91,PIK3IP1
3_Member	WikiPathways	WP3640	Imatinib and Chronic Myeloid Leukemia	-3.37591	0	BCR,FLT1,ABCB1
3_Member	GO Biological Processes	GO:0043551	regulation of phosphatidylinositol 3-kinase activity	-2.11436	0	FLT1,WDR91,PIK3IP1
4_Summary	Reactome Gene Sets	R-HSA-2173795	Downregulation of SMAD2/3:SMAD4 transcriptional activity	-3.25606	0	HDAC1,SMAD3,USP9X,PRKCZ,LEMD3
4_Member	Reactome Gene Sets	R-HSA-2173795	Downregulation of SMAD2/3:SMAD4 transcriptional activity	-3.25606	0	HDAC1,SMAD3,USP9X
4_Member	Reactome Gene Sets	R-HSA-170834	Signaling by TGF-beta Receptor Complex	-2.74481	0	HDAC1,SMAD3,PRKCZ,USP9X
4_Member	Reactome Gene Sets	R-HSA-2173793	Transcriptional activity of SMAD2/SMAD3:SMAD4 heterotrimer	-2.42953	0	HDAC1,SMAD3,USP9X
4_Member	Reactome Gene Sets	R-HSA-9006936	Signaling by TGFB family members	-2.22198	0	HDAC1,SMAD3,PRKCZ,USP9X
4_Member	WikiPathways	WP4879	The Overlap Between Signal Transduction Pathways that Contribute to a Range of LMNA Laminopathies	-2.05305	0	HDAC1,SMAD3,LEMD3
5_Summary	GO Biological Processes	GO:0032922	circadian regulation of gene expression	-2.88284	0	ZFHX3,HDAC1,OGT,MTA1,USP9X,SIK1,STRN,TMOD1,GPR52
5_Member	GO Biological Processes	GO:0032922	circadian regulation of gene expression	-2.88284	0	ZFHX3,HDAC1,OGT,MTA1
5_Member	GO Biological Processes	GO:0007623	circadian rhythm	-2.38959	0	ZFHX3,HDAC1,USP9X,OGT,MTA1,SIK1
5_Member	GO Biological Processes	GO:0007626	locomotory behavior	-2.22268	0	ZFHX3,STRN,TMOD1,MTA1,GPR52
5_Member	GO Biological Processes	GO:0042752	regulation of circadian rhythm	-2.00302	0	ZFHX3,USP9X,MTA1,SIK1
6_Summary	GO Biological Processes	GO:0010906	regulation of glucose metabolic process	-2.79708	0	OGT,SIRT7,PPP1R3F,MIDN,SIK1
6_Member	GO Biological Processes	GO:0010906	regulation of glucose metabolic process	-2.79708	0	OGT,SIRT7,PPP1R3F,MIDN,SIK1
6_Member	GO Biological Processes	GO:0010675	regulation of cellular carbohydrate metabolic process	-2.43786	0	OGT,SIRT7,PPP1R3F,MIDN,SIK1
6_Member	GO Biological Processes	GO:0006111	regulation of gluconeogenesis	-2.34835	0	OGT,SIRT7,SIK1
6_Member	GO Biological Processes	GO:0043255	regulation of carbohydrate biosynthetic process	-2.31475	0	OGT,SIRT7,PPP1R3F,SIK1
7_Summary	Canonical Pathways	M241	PID RAC1 REG PATHWAY	-2.61194	0	BCR,DOCK6,ARHGAP9,USP9X,LEMD3,TMEM87A,WDR91,WDR11,FGD4,LZTR1,OGT,GRAP2,TNK2,PSD4
7_Member	Canonical Pathways	M241	PID RAC1 REG PATHWAY	-2.61194	0	BCR,DOCK6,ARHGAP9
7_Member	Reactome Gene Sets	R-HSA-9012999	RHO GTPase cycle	-2.35242	0	BCR,USP9X,LEMD3,TMEM87A,WDR91,WDR11,DOCK6,ARHGAP9,FGD4
7_Member	Reactome Gene Sets	R-HSA-9013148	CDC42 GTPase cycle	-2.25646	0	BCR,WDR91,DOCK6,ARHGAP9,FGD4
7_Member	GO Biological Processes	GO:0007264	small GTPase mediated signal transduction	-2.01218	0	BCR,LZTR1,OGT,GRAP2,TNK2,PSD4,DOCK6,ARHGAP9,FGD4
8_Summary	GO Biological Processes	GO:0018215	protein phosphopantetheinylation	-2.59295	0	ASPH,USP9X,OGT,ABHD17B,C1GALT1,ATAT1,ZC3H12A,USP27X
8_Member	GO Biological Processes	GO:0018215	protein phosphopantetheinylation	-2.59295	0	ASPH,USP9X,OGT,ABHD17B,C1GALT1,ATAT1,ZC3H12A,USP27X
9_Summary	GO Biological Processes	GO:0042181	ketone biosynthetic process	-2.48712	0	CLCN2,COQ6,COQ8B
9_Member	GO Biological Processes	GO:0042181	ketone biosynthetic process	-2.48712	0	CLCN2,COQ6,COQ8B
10_Summary	WikiPathways	WP2328	Allograft Rejection	-2.4319	0	CD40,HLA-DRB5,ABCB1,PRKCZ,SGCA
10_Member	WikiPathways	WP2328	Allograft Rejection	-2.4319	0	CD40,HLA-DRB5,ABCB1,PRKCZ
10_Member	KEGG Pathway	hsa05416	Viral myocarditis	-2.07309	0	CD40,HLA-DRB5,SGCA
11_Summary	GO Biological Processes	GO:0042149	cellular response to glucose starvation	-2.32256	0	SZT2,ZC3H12A,SIK1,HDAC1,MAPKBP1
11_Member	GO Biological Processes	GO:0042149	cellular response to glucose starvation	-2.32256	0	SZT2,ZC3H12A,SIK1
11_Member	GO Biological Processes	GO:0043124	negative regulation of I-kappaB kinase/NF-kappaB signaling	-2.29736	0	HDAC1,MAPKBP1,ZC3H12A
12_Summary	GO Biological Processes	GO:0051604	protein maturation	-2.28695	0	ASPH,NNAT,SPG7,OGT,XPNPEP3,NAA40,TBC1D10A
12_Member	GO Biological Processes	GO:0051604	protein maturation	-2.28695	0	ASPH,NNAT,SPG7,OGT,XPNPEP3,NAA40,TBC1D10A
13_Summary	GO Biological Processes	GO:0018393	internal peptidyl-lysine acetylation	-2.23386	0	OGT,HDAC5,EPC2,NAA40,ATAT1,NNAT,PIAS1,SIRT7
13_Member	GO Biological Processes	GO:0018393	internal peptidyl-lysine acetylation	-2.23386	0	OGT,HDAC5,EPC2,NAA40,ATAT1
13_Member	GO Biological Processes	GO:0006475	internal protein amino acid acetylation	-2.21159	0	OGT,HDAC5,EPC2,NAA40,ATAT1
13_Member	GO Biological Processes	GO:0018205	peptidyl-lysine modification	-2.14355	0	NNAT,OGT,PIAS1,HDAC5,EPC2,SIRT7,NAA40,ATAT1
13_Member	GO Biological Processes	GO:0018394	peptidyl-lysine acetylation	-2.12579	0	OGT,HDAC5,EPC2,NAA40,ATAT1
14_Summary	GO Biological Processes	GO:0042176	regulation of protein catabolic process	-2.21462	0	ALAD,SMAD3,SNX1,OGT,PIAS1,WDR91,BANP,COP1,USP9X,MTA1,MAN1B1,KLHL20,TMUB2,ANAPC16,USP27X
14_Member	GO Biological Processes	GO:0042176	regulation of protein catabolic process	-2.21462	0	ALAD,SMAD3,SNX1,OGT,PIAS1,WDR91,BANP,COP1
14_Member	GO Biological Processes	GO:0006511	ubiquitin-dependent protein catabolic process	-2.2078	0	USP9X,OGT,PIAS1,MTA1,MAN1B1,KLHL20,WDR91,COP1,TMUB2,ANAPC16,USP27X
14_Member	GO Biological Processes	GO:0051603	proteolysis involved in cellular protein catabolic process	-2.19266	0	ALAD,USP9X,OGT,PIAS1,MTA1,MAN1B1,KLHL20,WDR91,COP1,TMUB2,ANAPC16,USP27X
14_Member	GO Biological Processes	GO:0019941	modification-dependent protein catabolic process	-2.17874	0	USP9X,OGT,PIAS1,MTA1,MAN1B1,KLHL20,WDR91,COP1,TMUB2,ANAPC16,USP27X
14_Member	GO Biological Processes	GO:0043632	modification-dependent macromolecule catabolic process	-2.12653	0	USP9X,OGT,PIAS1,MTA1,MAN1B1,KLHL20,WDR91,COP1,TMUB2,ANAPC16,USP27X
14_Member	GO Biological Processes	GO:0010498	proteasomal protein catabolic process	-2.11514	0	ALAD,OGT,PIAS1,MTA1,MAN1B1,KLHL20,COP1,TMUB2,ANAPC16
15_Summary	GO Biological Processes	GO:0046822	regulation of nucleocytoplasmic transport	-2.20714	0	SMAD3,MX2,SIRT7,ZC3H12A
15_Member	GO Biological Processes	GO:0046822	regulation of nucleocytoplasmic transport	-2.20714	0	SMAD3,MX2,SIRT7,ZC3H12A
16_Summary	GO Biological Processes	GO:0050863	regulation of T cell activation	-2.05187	0	PAWR,PDCD1,PRKCZ,SART1,GRAP2,ZC3H12A,LGALS9C
16_Member	GO Biological Processes	GO:0050863	regulation of T cell activation	-2.05187	0	PAWR,PDCD1,PRKCZ,SART1,GRAP2,ZC3H12A,LGALS9C
16_Member	GO Biological Processes	GO:1903037	regulation of leukocyte cell-cell adhesion	-2.03144	0	PAWR,PDCD1,PRKCZ,SART1,GRAP2,ZC3H12A,LGALS9C
17_Summary	GO Biological Processes	GO:0071375	cellular response to peptide hormone stimulus	-2.05187	0	ATP6V1G2,PRKCZ,OGT,HDAC5,MBD5,NCOA5,GNRHR2
17_Member	GO Biological Processes	GO:0071375	cellular response to peptide hormone stimulus	-2.05187	0	ATP6V1G2,PRKCZ,OGT,HDAC5,MBD5,NCOA5,GNRHR2
18_Summary	GO Biological Processes	GO:1901137	carbohydrate derivative biosynthetic process	-2.01276	0	HAS3,PAWR,OGT,MAN1B1,GBGT1,AMDHD2,PIGV,ACSS2,C1GALT1,AGRN,SERP2
18_Member	GO Biological Processes	GO:1901137	carbohydrate derivative biosynthetic process	-2.01276	0	HAS3,PAWR,OGT,MAN1B1,GBGT1,AMDHD2,PIGV,ACSS2,C1GALT1,AGRN,SERP2
