# Supplementary material for: Altered Expression of TSPAN32 during B Cell Activation and Systemic Lupus Erythematosus
Source: Genes (Basel). 2021 Jun 18;12(6):931. doi: 10.3390/genes12060931 (PMC8234828; doi:10.3390/genes12060931)
Supplement: Supplementary file 1 [file genes-12-00931-s001.zip › Suppl. Table 1 Negative correlated.xlsx]

## Sheet: Enrichment
Suppl. Table 1. Enrichment of pathways and biological processes among the genes negatively correlated to TSPAN32 expression
GroupID	Category	Term	Description	LogP	Log(q-value)	Symbols
1_Summary	Reactome Gene Sets	R-HSA-909733	Interferon alpha/beta signaling	-6.34369	-1.9853	IFI6,IFNA2,OAS1,ABCE1,STAT1,ISG15,IFITM3,RSAD2,SLPI,UBP1,LAMP3,CCL11,HYAL3,ANKRD17,POLR3H,ACTB,TNFSF10,CDKN1B,ITGAL,PSMC1
1_Member	Reactome Gene Sets	R-HSA-909733	Interferon alpha/beta signaling	-6.34369	-1.9853	IFI6,IFNA2,OAS1,ABCE1,STAT1,ISG15,IFITM3,RSAD2
1_Member	GO Biological Processes	GO:0048525	negative regulation of viral process	-5.63377	-1.62893	IFNA2,OAS1,SLPI,STAT1,UBP1,ISG15,IFITM3,RSAD2
1_Member	GO Biological Processes	GO:0060337	type I interferon signaling pathway	-5.41947	-1.62893	IFI6,IFNA2,OAS1,ABCE1,STAT1,ISG15,IFITM3,RSAD2
1_Member	GO Biological Processes	GO:0071357	cellular response to type I interferon	-5.38527	-1.62893	IFI6,IFNA2,OAS1,ABCE1,STAT1,ISG15,IFITM3,RSAD2
1_Member	GO Biological Processes	GO:0034340	response to type I interferon	-5.22016	-1.56074	IFI6,IFNA2,OAS1,ABCE1,STAT1,ISG15,IFITM3,RSAD2
1_Member	WikiPathways	WP619	Type II interferon signaling (IFNG)	-4.57722	-0.996982	IFI6,IFNA2,OAS1,STAT1,ISG15
1_Member	GO Biological Processes	GO:0050792	regulation of viral process	-4.08283	-0.627525	IFNA2,OAS1,SLPI,STAT1,UBP1,ISG15,IFITM3,LAMP3,RSAD2
1_Member	GO Biological Processes	GO:0043903	regulation of biological process involved in symbiotic interaction	-3.89296	-0.549967	IFNA2,OAS1,SLPI,STAT1,UBP1,ISG15,IFITM3,LAMP3,RSAD2
1_Member	GO Biological Processes	GO:0045071	negative regulation of viral genome replication	-3.77423	-0.529784	OAS1,SLPI,ISG15,IFITM3,RSAD2
1_Member	GO Biological Processes	GO:0009615	response to virus	-3.67874	-0.470872	IFI6,IFNA2,OAS1,ABCE1,CCL11,STAT1,HYAL3,ISG15,IFITM3,ANKRD17,RSAD2,POLR3H
1_Member	GO Biological Processes	GO:0051607	defense response to virus	-3.62514	-0.470872	IFI6,IFNA2,OAS1,ABCE1,STAT1,ISG15,IFITM3,ANKRD17,RSAD2,POLR3H
1_Member	GO Biological Processes	GO:0140546	defense response to symbiont	-3.62514	-0.470872	IFI6,IFNA2,OAS1,ABCE1,STAT1,ISG15,IFITM3,ANKRD17,RSAD2,POLR3H
1_Member	GO Biological Processes	GO:1903900	regulation of viral life cycle	-3.23367	-0.322185	IFNA2,OAS1,SLPI,ISG15,IFITM3,LAMP3,RSAD2
1_Member	Reactome Gene Sets	R-HSA-913531	Interferon Signaling	-3.15158	-0.305196	IFI6,IFNA2,OAS1,ABCE1,STAT1,ISG15,IFITM3,RSAD2
1_Member	GO Biological Processes	GO:0045069	regulation of viral genome replication	-2.90921	-0.241017	OAS1,SLPI,ISG15,IFITM3,RSAD2
1_Member	WikiPathways	WP4341	Non-genomic actions of 1,25 dihydroxyvitamin D3	-2.31384	0	IFNA2,STAT1,ISG15,RSAD2
1_Member	KEGG Pathway	ko05164	Influenza A	-2.17871	0	ACTB,IFNA2,OAS1,STAT1,TNFSF10,RSAD2
1_Member	Reactome Gene Sets	R-HSA-1169410	Antiviral mechanism by IFN-stimulated genes	-2.13125	0	OAS1,ABCE1,STAT1,ISG15
1_Member	GO Biological Processes	GO:0019079	viral genome replication	-2.08629	0	OAS1,SLPI,ISG15,IFITM3,RSAD2
1_Member	KEGG Pathway	hsa05164	Influenza A	-2.07531	0	ACTB,IFNA2,OAS1,STAT1,TNFSF10,RSAD2
1_Member	KEGG Pathway	hsa05169	Epstein-Barr virus infection	-2.06873	0	CDKN1B,IFNA2,ITGAL,OAS1,PSMC1,STAT1,ISG15,POLR3H
1_Member	KEGG Pathway	ko05162	Measles	-2.01905	0	CDKN1B,IFNA2,OAS1,STAT1,TNFSF10
2_Summary	GO Biological Processes	GO:0006487	protein N-linked glycosylation	-4.10325	-0.627525	MGAT3,PMM1,ALG1,SLC39A8,DERL3,RFT1,ABO,FUT6,DPY19L1,FBXO6,PSMC1,TMEM115,STX17,TUBB1
2_Member	GO Biological Processes	GO:0006487	protein N-linked glycosylation	-4.10325	-0.627525	MGAT3,PMM1,ALG1,SLC39A8,DERL3,RFT1
2_Member	GO Biological Processes	GO:0006486	protein glycosylation	-3.09786	-0.305196	ABO,FUT6,MGAT3,PMM1,DPY19L1,ALG1,SLC39A8,DERL3,RFT1
2_Member	GO Biological Processes	GO:0043413	macromolecule glycosylation	-3.09786	-0.305196	ABO,FUT6,MGAT3,PMM1,DPY19L1,ALG1,SLC39A8,DERL3,RFT1
2_Member	GO Biological Processes	GO:0070085	glycosylation	-2.9454	-0.249764	ABO,FUT6,MGAT3,PMM1,DPY19L1,ALG1,SLC39A8,DERL3,RFT1
2_Member	GO Biological Processes	GO:0009101	glycoprotein biosynthetic process	-2.15725	0	ABO,FUT6,MGAT3,PMM1,DPY19L1,ALG1,SLC39A8,DERL3,RFT1
2_Member	GO Biological Processes	GO:0009100	glycoprotein metabolic process	-2.08733	0	ABO,FUT6,MGAT3,PMM1,DPY19L1,FBXO6,ALG1,SLC39A8,DERL3,RFT1
2_Member	Reactome Gene Sets	R-HSA-446203	Asparagine N-linked glycosylation	-2.02795	0	MGAT3,PMM1,PSMC1,TMEM115,STX17,ALG1,TUBB1,RFT1
3_Summary	GO Biological Processes	GO:1901605	alpha-amino acid metabolic process	-3.9776	-0.573454	ASNS,ASS1,ALDH7A1,DHFR,SDS,PSAT1,AZIN1,SLC39A8,IYD,PSMC1,OAZ3,SMOX,SERINC2,PBRM1,DEPTOR
3_Member	GO Biological Processes	GO:1901605	alpha-amino acid metabolic process	-3.9776	-0.573454	ASNS,ASS1,ALDH7A1,DHFR,SDS,PSAT1,AZIN1,SLC39A8,IYD
3_Member	GO Biological Processes	GO:0006520	cellular amino acid metabolic process	-3.40538	-0.348022	ASNS,ASS1,ALDH7A1,DHFR,PSMC1,SDS,PSAT1,AZIN1,OAZ3,SLC39A8,IYD
3_Member	GO Biological Processes	GO:1901607	alpha-amino acid biosynthetic process	-3.30355	-0.322185	ASNS,ASS1,DHFR,SDS,PSAT1
3_Member	Reactome Gene Sets	R-HSA-71291	Metabolism of amino acids and derivatives	-2.98034	-0.249764	ASNS,ASS1,ALDH7A1,PSMC1,SDS,PSAT1,AZIN1,OAZ3,SMOX,SERINC2,IYD
3_Member	GO Biological Processes	GO:0009066	aspartate family amino acid metabolic process	-2.87104	-0.220221	ASNS,ASS1,ALDH7A1,SDS
3_Member	KEGG Pathway	hsa01230	Biosynthesis of amino acids	-2.2295	0	ASS1,ALDH7A1,SDS,PSAT1
3_Member	KEGG Pathway	ko01230	Biosynthesis of amino acids	-2.2295	0	ASS1,ALDH7A1,SDS,PSAT1
3_Member	KEGG Pathway	hsa00260	Glycine, serine and threonine metabolism	-2.17867	0	ALDH7A1,SDS,PSAT1
3_Member	KEGG Pathway	ko00260	Glycine, serine and threonine metabolism	-2.17867	0	ALDH7A1,SDS,PSAT1
3_Member	GO Biological Processes	GO:0008652	cellular amino acid biosynthetic process	-2.16966	0	ASNS,ASS1,DHFR,PSAT1
3_Member	GO Biological Processes	GO:0009069	serine family amino acid metabolic process	-2.09121	0	DHFR,SDS,PSAT1
3_Member	WikiPathways	WP4018	Pathways in clear cell renal cell carcinoma	-2.00533	0	SDS,PSAT1,PBRM1,DEPTOR
4_Summary	GO Biological Processes	GO:0034497	protein localization to phagophore assembly site	-3.86697	-0.549967	STX17,WIPI1,ATG9A,FTL,DEPTOR
4_Member	GO Biological Processes	GO:0034497	protein localization to phagophore assembly site	-3.86697	-0.549967	STX17,WIPI1,ATG9A
4_Member	WikiPathways	WP4577	Neurodegeneration with brain iron accumulation (NBIA) subtypes pathway	-2.06358	0	FTL,WIPI1,DEPTOR
5_Summary	GO Biological Processes	GO:0007051	spindle organization	-3.79484	-0.529784	RCC1,STIL,KIF4A,RMDN1,CENPJ,CEP97,TUBB1,LZTS2,CCDC61,CCDC88A,TRPV4,RAB6C,PARD6G,CNTROB,SGO1
5_Member	GO Biological Processes	GO:0007051	spindle organization	-3.79484	-0.529784	RCC1,STIL,KIF4A,RMDN1,CENPJ,CEP97,TUBB1,LZTS2,CCDC61
5_Member	GO Biological Processes	GO:0000226	microtubule cytoskeleton organization	-3.05529	-0.276679	RCC1,STIL,KIF4A,RMDN1,CCDC88A,CENPJ,TRPV4,CEP97,TUBB1,RAB6C,LZTS2,PARD6G,CNTROB,SGO1,CCDC61
5_Member	GO Biological Processes	GO:0007052	mitotic spindle organization	-2.94874	-0.249764	RCC1,STIL,KIF4A,RMDN1,CEP97,CCDC61
5_Member	GO Biological Processes	GO:0051225	spindle assembly	-2.70583	-0.135247	RCC1,KIF4A,CEP97,TUBB1,LZTS2,CCDC61
5_Member	GO Biological Processes	GO:1902850	microtubule cytoskeleton organization involved in mitosis	-2.53571	-0.0624543	RCC1,STIL,KIF4A,RMDN1,CEP97,CCDC61
5_Member	GO Biological Processes	GO:0090307	mitotic spindle assembly	-2.38083	-0.00200389	RCC1,KIF4A,CEP97,CCDC61
6_Summary	GO Biological Processes	GO:0006596	polyamine biosynthetic process	-3.53261	-0.426427	AZIN1,OAZ3,SMOX,PSMC1,ALDH7A1,DRD3
6_Member	GO Biological Processes	GO:0006596	polyamine biosynthetic process	-3.53261	-0.426427	AZIN1,OAZ3,SMOX
6_Member	GO Biological Processes	GO:0006595	polyamine metabolic process	-3.19435	-0.322185	AZIN1,OAZ3,SMOX
6_Member	Reactome Gene Sets	R-HSA-351202	Metabolism of polyamines	-2.60441	-0.103348	PSMC1,AZIN1,OAZ3,SMOX
6_Member	GO Biological Processes	GO:0006576	cellular biogenic amine metabolic process	-2.47897	-0.0448606	ALDH7A1,DRD3,AZIN1,OAZ3,SMOX
6_Member	GO Biological Processes	GO:0044106	cellular amine metabolic process	-2.3542	0	ALDH7A1,DRD3,PSMC1,AZIN1,OAZ3,SMOX
6_Member	GO Biological Processes	GO:0009308	amine metabolic process	-2.28932	0	ALDH7A1,DRD3,PSMC1,AZIN1,OAZ3,SMOX
6_Member	GO Biological Processes	GO:0042401	cellular biogenic amine biosynthetic process	-2.20948	0	AZIN1,OAZ3,SMOX
6_Member	GO Biological Processes	GO:0009309	amine biosynthetic process	-2.17867	0	AZIN1,OAZ3,SMOX
7_Summary	WikiPathways	WP117	GPCRs, Other	-3.52955	-0.426427	ADORA2A,DRD3,CXCR3,GPR162,P2RY13,GPR61,GPR21,NPY5R,OR1A1,GPR45,ACTB,VIP,PLA2G5,SLC26A6,SLC16A11
7_Member	WikiPathways	WP117	GPCRs, Other	-3.52955	-0.426427	ADORA2A,DRD3,CXCR3,GPR162,P2RY13,GPR61
7_Member	WikiPathways	WP455	GPCRs, Class A Rhodopsin-like	-2.44369	-0.0344894	ADORA2A,DRD3,CXCR3,GPR21,NPY5R,OR1A1,GPR45,P2RY13
7_Member	GO Biological Processes	GO:0051937	catecholamine transport	-2.38083	-0.00200389	ACTB,ADORA2A,DRD3,VIP
7_Member	GO Biological Processes	GO:0015844	monoamine transport	-2.15031	0	ACTB,ADORA2A,DRD3,VIP
7_Member	GO Biological Processes	GO:0015718	monocarboxylic acid transport	-2.12042	0	ADORA2A,DRD3,NPY5R,PLA2G5,SLC26A6,SLC16A11
7_Member	GO Biological Processes	GO:0051952	regulation of amine transport	-2.02256	0	ADORA2A,DRD3,NPY5R,VIP
8_Summary	Canonical Pathways	M5885	NABA MATRISOME ASSOCIATED	-3.42801	-0.348369	SERPINC1,IFNA2,LGALS2,MST1,REG3A,PGF,PLAT,PLXNB1,CCL11,CCL24,SFTPC,SLPI,HYAL3,ANXA9,TNFSF10,KAZALD1,C1QTNF9,ANXA8L1
8_Member	Canonical Pathways	M5885	NABA MATRISOME ASSOCIATED	-3.42801	-0.348369	SERPINC1,IFNA2,LGALS2,MST1,REG3A,PGF,PLAT,PLXNB1,CCL11,CCL24,SFTPC,SLPI,HYAL3,ANXA9,TNFSF10,KAZALD1,C1QTNF9,ANXA8L1
8_Member	Canonical Pathways	M5880	NABA ECM AFFILIATED	-2.88119	-0.221773	LGALS2,REG3A,PLXNB1,SFTPC,ANXA9,C1QTNF9,ANXA8L1
9_Summary	GO Biological Processes	GO:0016331	morphogenesis of embryonic epithelium	-3.37817	-0.3436	JAG2,PAX2,STIL,LMO4,TP63,SOX8,TRIM71,STAT1,LZTS2,HNF1B,ACTB,PSMC1,CCL11,ACTA1
9_Member	GO Biological Processes	GO:0016331	morphogenesis of embryonic epithelium	-3.37817	-0.3436	JAG2,PAX2,STIL,LMO4,TP63,SOX8,TRIM71
9_Member	GO Biological Processes	GO:0072077	renal vesicle morphogenesis	-3.19435	-0.322185	PAX2,STAT1,SOX8
9_Member	GO Biological Processes	GO:0072189	ureter development	-3.19435	-0.322185	PAX2,SOX8,LZTS2
9_Member	GO Biological Processes	GO:0072087	renal vesicle development	-3.12279	-0.305196	PAX2,STAT1,SOX8
9_Member	GO Biological Processes	GO:0072234	metanephric nephron tubule development	-3.12279	-0.305196	PAX2,STAT1,SOX8
9_Member	GO Biological Processes	GO:0072170	metanephric tubule development	-2.99142	-0.249764	PAX2,STAT1,SOX8
9_Member	GO Biological Processes	GO:0072243	metanephric nephron epithelium development	-2.93082	-0.245667	PAX2,STAT1,SOX8
9_Member	GO Biological Processes	GO:0072080	nephron tubule development	-2.79592	-0.170874	PAX2,STAT1,HNF1B,SOX8,LZTS2
9_Member	GO Biological Processes	GO:0060993	kidney morphogenesis	-2.77416	-0.170864	PAX2,STAT1,HNF1B,SOX8,LZTS2
9_Member	GO Biological Processes	GO:0072207	metanephric epithelium development	-2.76583	-0.170864	PAX2,STAT1,SOX8
9_Member	GO Biological Processes	GO:0072273	metanephric nephron morphogenesis	-2.76583	-0.170864	PAX2,STAT1,SOX8
9_Member	GO Biological Processes	GO:0061326	renal tubule development	-2.7527	-0.165159	PAX2,STAT1,HNF1B,SOX8,LZTS2
9_Member	GO Biological Processes	GO:0090183	regulation of kidney development	-2.53436	-0.0624543	PAX2,STAT1,SOX8
9_Member	GO Biological Processes	GO:0003338	metanephros morphogenesis	-2.49321	-0.0474881	PAX2,STAT1,SOX8
9_Member	GO Biological Processes	GO:0072009	nephron epithelium development	-2.44349	-0.0344894	PAX2,STAT1,HNF1B,SOX8,LZTS2
9_Member	GO Biological Processes	GO:0072088	nephron epithelium morphogenesis	-2.35812	0	PAX2,STAT1,SOX8,LZTS2
9_Member	GO Biological Processes	GO:0072028	nephron morphogenesis	-2.31384	0	PAX2,STAT1,SOX8,LZTS2
9_Member	GO Biological Processes	GO:0001838	embryonic epithelial tube formation	-2.30927	0	PAX2,STIL,LMO4,SOX8,TRIM71
9_Member	GO Biological Processes	GO:0002009	morphogenesis of an epithelium	-2.22841	0	ACTB,JAG2,PAX2,PSMC1,CCL11,STIL,STAT1,LMO4,TP63,SOX8,LZTS2,TRIM71
9_Member	GO Biological Processes	GO:0072210	metanephric nephron development	-2.20948	0	PAX2,STAT1,SOX8
9_Member	GO Biological Processes	GO:0072175	epithelial tube formation	-2.14248	0	PAX2,STIL,LMO4,SOX8,TRIM71
9_Member	GO Biological Processes	GO:0001843	neural tube closure	-2.09397	0	PAX2,STIL,LMO4,TRIM71
9_Member	GO Biological Processes	GO:0060606	tube closure	-2.07573	0	PAX2,STIL,LMO4,TRIM71
9_Member	GO Biological Processes	GO:0072073	kidney epithelium development	-2.05901	0	PAX2,STAT1,HNF1B,SOX8,LZTS2
9_Member	GO Biological Processes	GO:0048729	tissue morphogenesis	-2.04301	0	ACTA1,ACTB,JAG2,PAX2,PSMC1,CCL11,STIL,STAT1,LMO4,TP63,SOX8,LZTS2,TRIM71
10_Summary	GO Biological Processes	GO:0031023	microtubule organizing center organization	-3.35957	-0.3436	STIL,CENPJ,RAB6C,PARD6G,CNTROB,SGO1,CCDC61,RCC1,EVI5,NPRL2,CCDC88A,CEP97
10_Member	GO Biological Processes	GO:0031023	microtubule organizing center organization	-3.35957	-0.3436	STIL,CENPJ,RAB6C,PARD6G,CNTROB,SGO1,CCDC61
10_Member	GO Biological Processes	GO:0098534	centriole assembly	-3.00765	-0.249764	STIL,CENPJ,CNTROB,CCDC61
10_Member	GO Biological Processes	GO:1902115	regulation of organelle assembly	-2.96086	-0.249764	RCC1,STIL,EVI5,NPRL2,CCDC88A,CENPJ,CEP97,CNTROB
10_Member	GO Biological Processes	GO:0007098	centrosome cycle	-2.7889	-0.170874	STIL,CENPJ,RAB6C,PARD6G,CNTROB,SGO1
10_Member	GO Biological Processes	GO:0051298	centrosome duplication	-2.27099	0	STIL,CENPJ,RAB6C,CNTROB
10_Member	GO Biological Processes	GO:0007099	centriole replication	-2.11957	0	STIL,CENPJ,CNTROB
10_Member	GO Biological Processes	GO:0010824	regulation of centrosome duplication	-2.06358	0	STIL,CENPJ,RAB6C
10_Member	GO Biological Processes	GO:1902017	regulation of cilium assembly	-2.05776	0	EVI5,CCDC88A,CEP97,CNTROB
11_Summary	GO Biological Processes	GO:0045861	negative regulation of proteolysis	-3.25589	-0.322185	ADORA2A,SERPINC1,IFI6,GAS1,PAX2,PLAT,SLPI,HERPUD1,RYBP,LAMP3,ANXA8L1,TP63,TNFSF10
11_Member	GO Biological Processes	GO:0045861	negative regulation of proteolysis	-3.25589	-0.322185	ADORA2A,SERPINC1,IFI6,GAS1,PAX2,PLAT,SLPI,HERPUD1,RYBP,LAMP3,ANXA8L1
11_Member	GO Biological Processes	GO:0043154	negative regulation of cysteine-type endopeptidase activity involved in apoptotic process	-3.18922	-0.322185	ADORA2A,IFI6,PAX2,HERPUD1,LAMP3
11_Member	GO Biological Processes	GO:2000117	negative regulation of cysteine-type endopeptidase activity	-2.9811	-0.249764	ADORA2A,IFI6,PAX2,HERPUD1,LAMP3
11_Member	GO Biological Processes	GO:0010951	negative regulation of endopeptidase activity	-2.58005	-0.0908863	ADORA2A,SERPINC1,IFI6,PAX2,SLPI,HERPUD1,LAMP3,ANXA8L1
11_Member	GO Biological Processes	GO:0010466	negative regulation of peptidase activity	-2.45385	-0.0346475	ADORA2A,SERPINC1,IFI6,PAX2,SLPI,HERPUD1,LAMP3,ANXA8L1
11_Member	GO Biological Processes	GO:0043281	regulation of cysteine-type endopeptidase activity involved in apoptotic process	-2.39035	-0.00200389	ADORA2A,IFI6,PAX2,TP63,TNFSF10,HERPUD1,LAMP3
11_Member	GO Biological Processes	GO:2000116	regulation of cysteine-type endopeptidase activity	-2.12725	0	ADORA2A,IFI6,PAX2,TP63,TNFSF10,HERPUD1,LAMP3
11_Member	GO Biological Processes	GO:0052548	regulation of endopeptidase activity	-2.05371	0	ADORA2A,SERPINC1,IFI6,PAX2,SLPI,TP63,TNFSF10,HERPUD1,LAMP3,ANXA8L1
12_Summary	GO Biological Processes	GO:0000281	mitotic cytokinesis	-3.24544	-0.322185	MYH10,KIF4A,TTC19,LZTS2,CNTROB,RCC1,DRD3,PGF,EVI5,TP63,ANAPC2,CENPJ,PARD6G,SGO1
12_Member	GO Biological Processes	GO:0000281	mitotic cytokinesis	-3.24544	-0.322185	MYH10,KIF4A,TTC19,LZTS2,CNTROB
12_Member	GO Biological Processes	GO:0051301	cell division	-2.6764	-0.135247	RCC1,DRD3,MYH10,PGF,EVI5,TP63,KIF4A,ANAPC2,TTC19,CENPJ,LZTS2,PARD6G,CNTROB,SGO1
12_Member	GO Biological Processes	GO:0061640	cytoskeleton-dependent cytokinesis	-2.59055	-0.0954808	MYH10,KIF4A,TTC19,LZTS2,CNTROB
12_Member	GO Biological Processes	GO:0000910	cytokinesis	-2.20264	0	DRD3,MYH10,KIF4A,TTC19,LZTS2,CNTROB
13_Summary	GO Biological Processes	GO:0050801	ion homeostasis	-3.19096	-0.322185	ADORA2A,CALCR,DRD3,FTL,IFI6,CXCR3,CCL11,CACNA1G,TRPA1,HERPUD1,ATP2C2,ABCB6,IBTK,STEAP1,TRPV4,SLC39A8,SLC26A6,SLC12A8,KCNJ15,COX1,ANXA9,KCNQ5,RHBG,LRRC26,ACTB
13_Member	GO Biological Processes	GO:0050801	ion homeostasis	-3.19096	-0.322185	ADORA2A,CALCR,DRD3,FTL,IFI6,CXCR3,CCL11,CACNA1G,TRPA1,HERPUD1,ATP2C2,ABCB6,IBTK,STEAP1,TRPV4,SLC39A8,SLC26A6,SLC12A8
13_Member	GO Biological Processes	GO:0055065	metal ion homeostasis	-2.79669	-0.170874	ADORA2A,CALCR,DRD3,FTL,CXCR3,CCL11,TRPA1,HERPUD1,ATP2C2,ABCB6,IBTK,STEAP1,TRPV4,SLC39A8,SLC12A8
13_Member	GO Biological Processes	GO:0055080	cation homeostasis	-2.70739	-0.135247	ADORA2A,CALCR,DRD3,FTL,CXCR3,CCL11,TRPA1,HERPUD1,ATP2C2,ABCB6,IBTK,STEAP1,TRPV4,SLC39A8,SLC26A6,SLC12A8
13_Member	GO Biological Processes	GO:0098771	inorganic ion homeostasis	-2.64862	-0.122739	ADORA2A,CALCR,DRD3,FTL,CXCR3,CCL11,TRPA1,HERPUD1,ATP2C2,ABCB6,IBTK,STEAP1,TRPV4,SLC39A8,SLC26A6,SLC12A8
13_Member	GO Biological Processes	GO:0098659	inorganic cation import across plasma membrane	-2.60994	-0.103348	CALCR,KCNJ15,TRPV4,SLC39A8,SLC12A8
13_Member	GO Biological Processes	GO:0099587	inorganic ion import across plasma membrane	-2.60994	-0.103348	CALCR,KCNJ15,TRPV4,SLC39A8,SLC12A8
13_Member	GO Biological Processes	GO:0098662	inorganic cation transmembrane transport	-2.48535	-0.0460318	CALCR,DRD3,KCNJ15,COX1,ANXA9,CACNA1G,TRPA1,ATP2C2,ABCB6,IBTK,KCNQ5,RHBG,TRPV4,SLC39A8,SLC12A8,LRRC26
13_Member	GO Biological Processes	GO:0098657	import into cell	-2.15677	0	ACTB,CALCR,DRD3,KCNJ15,TRPV4,SLC39A8,SLC12A8
13_Member	GO Biological Processes	GO:0070509	calcium ion import	-2.07573	0	CALCR,CACNA1G,ATP2C2,TRPV4
13_Member	GO Biological Processes	GO:0070588	calcium ion transmembrane transport	-2.02795	0	CALCR,DRD3,ANXA9,CACNA1G,TRPA1,ATP2C2,IBTK,TRPV4
14_Summary	GO Biological Processes	GO:0050679	positive regulation of epithelial cell proliferation	-3.09539	-0.305196	MST1,REG3A,PAX2,PGF,CCL11,CCL24,VIP,TP63
14_Member	GO Biological Processes	GO:0050679	positive regulation of epithelial cell proliferation	-3.09539	-0.305196	MST1,REG3A,PAX2,PGF,CCL11,CCL24,VIP,TP63
15_Summary	GO Biological Processes	GO:0070374	positive regulation of ERK1 and ERK2 cascade	-2.94786	-0.249764	CALCR,DDT,NQO2,NPY5R,NTRK3,PLA2G5,CCL11,CCL24
15_Member	GO Biological Processes	GO:0070374	positive regulation of ERK1 and ERK2 cascade	-2.94786	-0.249764	CALCR,DDT,NQO2,NPY5R,NTRK3,PLA2G5,CCL11,CCL24
15_Member	GO Biological Processes	GO:0070372	regulation of ERK1 and ERK2 cascade	-2.00393	0	CALCR,DDT,NQO2,NPY5R,NTRK3,PLA2G5,CCL11,CCL24
16_Summary	GO Biological Processes	GO:0021700	developmental maturation	-2.92282	-0.245667	EPHA8,PAX2,PLXNB1,NRXN1,ANKRD17,ANAPC2,SOX8,SLC26A6,SEZ6,ACTB,MYH10,MESD,LGI2,ARHGAP33,ACTBL2
16_Member	GO Biological Processes	GO:0021700	developmental maturation	-2.92282	-0.245667	EPHA8,PAX2,PLXNB1,NRXN1,ANKRD17,ANAPC2,SOX8,SLC26A6,SEZ6
16_Member	GO Biological Processes	GO:0060074	synapse maturation	-2.81828	-0.175887	NRXN1,ANAPC2,SEZ6
16_Member	GO Biological Processes	GO:0050808	synapse organization	-2.17055	0	ACTB,MYH10,PLXNB1,NRXN1,MESD,ANAPC2,LGI2,ARHGAP33,SEZ6,ACTBL2
17_Summary	GO Biological Processes	GO:0006986	response to unfolded protein	-2.67206	-0.135247	ASNS,HDGF,HSPA13,HERPUD1,FBXO6,WIPI1,DERL3
17_Member	GO Biological Processes	GO:0006986	response to unfolded protein	-2.67206	-0.135247	ASNS,HDGF,HSPA13,HERPUD1,FBXO6,WIPI1,DERL3
17_Member	GO Biological Processes	GO:0034620	cellular response to unfolded protein	-2.49207	-0.0474881	ASNS,HDGF,HSPA13,HERPUD1,WIPI1,DERL3
17_Member	GO Biological Processes	GO:0035966	response to topologically incorrect protein	-2.4132	-0.00905066	ASNS,HDGF,HSPA13,HERPUD1,FBXO6,WIPI1,DERL3
17_Member	GO Biological Processes	GO:0035967	cellular response to topologically incorrect protein	-2.23922	0	ASNS,HDGF,HSPA13,HERPUD1,WIPI1,DERL3
17_Member	GO Biological Processes	GO:0030968	endoplasmic reticulum unfolded protein response	-2.11411	0	ASNS,HDGF,HERPUD1,WIPI1,DERL3
18_Summary	KEGG Pathway	M00014	Glucuronate pathway (uronate pathway)	-2.66756	-0.135247	GUSB,UGT2B10,UGT2B15,ALDH7A1
18_Member	KEGG Pathway	M00014	Glucuronate pathway (uronate pathway)	-2.66756	-0.135247	GUSB,UGT2B10,UGT2B15
18_Member	KEGG Pathway	hsa00053	Ascorbate and aldarate metabolism	-2.66756	-0.135247	ALDH7A1,UGT2B10,UGT2B15
18_Member	KEGG Pathway	hsa_M00014	Glucuronate pathway (uronate pathway)	-2.66756	-0.135247	GUSB,UGT2B10,UGT2B15
18_Member	KEGG Pathway	ko00053	Ascorbate and aldarate metabolism	-2.66756	-0.135247	ALDH7A1,UGT2B10,UGT2B15
18_Member	KEGG Pathway	hsa00040	Pentose and glucuronate interconversions	-2.37812	-0.00200389	GUSB,UGT2B10,UGT2B15
18_Member	KEGG Pathway	ko00040	Pentose and glucuronate interconversions	-2.37812	-0.00200389	GUSB,UGT2B10,UGT2B15
18_Member	KEGG Pathway	hsa00860	Porphyrin and chlorophyll metabolism	-2.11957	0	GUSB,UGT2B10,UGT2B15
18_Member	KEGG Pathway	ko00860	Porphyrin and chlorophyll metabolism	-2.11957	0	GUSB,UGT2B10,UGT2B15
18_Member	KEGG Pathway	hsa00983	Drug metabolism - other enzymes	-2.01041	0	GUSB,UGT2B10,UGT2B15
18_Member	KEGG Pathway	ko00983	Drug metabolism - other enzymes	-2.01041	0	GUSB,UGT2B10,UGT2B15
19_Summary	WikiPathways	WP558	Complement and Coagulation Cascades	-2.60441	-0.103348	SERPINC1,C1R,C1S,PLAT,CDKN1B,FAP,REG3A,CADM4
19_Member	WikiPathways	WP558	Complement and Coagulation Cascades	-2.60441	-0.103348	SERPINC1,C1R,C1S,PLAT
19_Member	KEGG Pathway	hsa04610	Complement and coagulation cascades	-2.15031	0	SERPINC1,C1R,C1S,PLAT
19_Member	KEGG Pathway	ko04610	Complement and coagulation cascades	-2.15031	0	SERPINC1,C1R,C1S,PLAT
19_Member	WikiPathways	WP3941	Oxidative Damage	-2.14871	0	C1R,C1S,CDKN1B
19_Member	GO Biological Processes	GO:0061041	regulation of wound healing	-2.05901	0	SERPINC1,FAP,REG3A,PLAT,CADM4
20_Summary	GO Biological Processes	GO:0070633	transepithelial transport	-2.53436	-0.0624543	ACTB,RHBG,SLC26A6,IQGAP2,TUBB1
20_Member	GO Biological Processes	GO:0070633	transepithelial transport	-2.53436	-0.0624543	ACTB,RHBG,SLC26A6
20_Member	Reactome Gene Sets	R-HSA-5626467	RHO GTPases activate IQGAPs	-2.45352	-0.0346475	ACTB,IQGAP2,TUBB1
